# Supplementary material for: Loss of MED12 activates the TGFβ pathway to promote chemoresistance and replication fork stability in BRCA-deficient cells
Source: Nucleic Acids Res. 2021 Dec 6;49(22):12855–69. doi: 10.1093/nar/gkab1184 (PMC8682781; doi:10.1093/nar/gkab1184)
Supplement: gkab1184_Supplemental_Files [file gkab1184_supplemental_files.zip]

Archive with 2 entries (2 files):
- Suppl. Table S1.xlsx
- Supplementary Material.pdf
