# Supplementary material for: Loss of MED12 activates the TGFβ pathway to promote chemoresistance and replication fork stability in BRCA-deficient cells
Source: Nucleic Acids Res. 2021 Dec 6;49(22):12855–69. doi: 10.1093/nar/gkab1184 (PMC8682781; doi:10.1093/nar/gkab1184)
Supplement: gkab1184_Supplemental_Files [file gkab1184_supplemental_files.zip › Suppl. Table S1.xlsx]

## Sheet: Fig 1A
	siControl			siMED12 #1			siMED12 #2			siMED13			siCDK8
NT	100	100	100	100	100	100	100	100	100	100	100	100	100	100	100
3 μM Olaparib	2.12766	2.33636	0.45045	46.676	63.0486	43.2704	63.4004	77.4304	71.6331	6.18171	15.0595	6.54315	9.67492	21.1028	12.78
6 μM Olaparib	0	0	0.922149	19.9442	14.3447	10.8113	21.6858	27.3968	29.257	0	0.836835	0	1.61249	0.446429	2.22812
siMED12#1 vs siControl							siMED12#2 vs siControl
Two-way ANOVA	Ordinary						Two-way ANOVA	Ordinary
Alpha	0.05						Alpha	0.05
Source of Variation	% of total variation	P value	P value summary	Significant?			Source of Variation	% of total variation	P value	P value summary	Significant?
Interaction	5.864	<0.0001	****	Yes			Interaction	11.26	<0.0001	****	Yes
Row Factor	87.07	<0.0001	****	Yes			Row Factor	74.48	<0.0001	****	Yes
Column Factor	6.251	<0.0001	****	Yes			Column Factor	13.85	<0.0001	****	Yes
ANOVA table	SS	DF	MS	F (DFn, DFd)	P value		ANOVA table	SS	DF	MS	F (DFn, DFd)	P value
Interaction	1926	2	963.2	F (2, 12) = 43.01	P<0.0001		Interaction	3667	2	1833	F (2, 12) = 165.1	P<0.0001
Row Factor	28603	2	14301	F (2, 12) = 638.6	P<0.0001		Row Factor	24258	2	12129	F (2, 12) = 1092	P<0.0001
Column Factor	2054	1	2054	F (1, 12) = 91.70	P<0.0001		Column Factor	4511	1	4511	F (1, 12) = 406.3	P<0.0001
Residual	268.7	12	22.39				Residual	133.2	12	11.1
Difference between column means							Difference between column means
Mean of siControl	33.98						Mean of siControl	33.98
Mean of siMED12 #1	55.34						Mean of siMED12 #2	65.64
Difference between means	-21.36						Difference between means	-31.66
SE of difference	2.231						SE of difference	1.571
95% CI of difference	-26.22 to -16.50						95% CI of difference	-35.09 to -28.24
Data summary							Data summary
Number of columns (Column Factor)	2						Number of columns (Column Factor)	2
Number of rows (Row Factor)	3						Number of rows (Row Factor)	3
Number of values	18						Number of values	18

## Sheet: Fig 1B
	siControl			siMED12 #1			siMED12 #2			siMED13			siCDK8
1 μM Cisplatin	3.37766			43.1132			38.1246			0			7.08464
	19.7253			60.7838			49.894			0.931335			24.8485
	6.41982			50.0823			27.7778			0			13.5576
siMED12#1 vs siControl			siMED12#2 vs siControl			siMED13 vs siControl			siCDK8 vs siControl
Column B	siMED12 #1		Column C	siMED12 #2		Column D	siMED13		Column E	siCDK8
vs.	vs.		vs.	vs.		vs.	vs.		vs.	vs.
Column A	siControl		Column A	siControl		Column A	siControl		Column A	siControl
Unpaired t test			Unpaired t test			Unpaired t test			Unpaired t test
P value	0.0045		P value	0.024		P value	0.131		P value	0.5019
P value summary	**		P value summary	*		P value summary	ns		P value summary	ns
Significantly different (P < 0.05)?	Yes		Significantly different (P < 0.05)?	Yes		Significantly different (P < 0.05)?	No		Significantly different (P < 0.05)?	No
One- or two-tailed P value?	Two-tailed		One- or two-tailed P value?	Two-tailed		One- or two-tailed P value?	Two-tailed		One- or two-tailed P value?	Two-tailed
t, df	t=5.775, df=4		t, df	t=3.539, df=4		t, df	t=1.895, df=4		t, df	t=0.7371, df=4
How big is the difference?			How big is the difference?			How big is the difference?			How big is the difference?
Mean of column A	9.841		Mean of column A	9.841		Mean of column A	9.841		Mean of column A	9.841
Mean of column B	51.33		Mean of column C	38.6		Mean of column D	0.3104		Mean of column E	15.16
Difference between means (B - A) ± SEM	41.49 ± 7.184		Difference between means (C - A) ± SEM	28.76 ± 8.125		Difference between means (D - A) ± SEM	-9.530 ± 5.029		Difference between means (E - A) ± SEM	5.323 ± 7.221
95% confidence interval	21.54 to 61.43		95% confidence interval	6.200 to 51.32		95% confidence interval	-23.49 to 4.433		95% confidence interval	-14.72 to 25.37
R squared (eta squared)	0.8929		R squared (eta squared)	0.758		R squared (eta squared)	0.4731		R squared (eta squared)	0.1196
F test to compare variances			F test to compare variances			F test to compare variances			F test to compare variances
F, DFn, Dfd	1.048, 2, 2		F, DFn, Dfd	1.620, 2, 2		F, DFn, Dfd	261.4, 2, 2		F, DFn, Dfd	1.069, 2, 2
P value	0.9765		P value	0.7634		P value	0.0076		P value	0.9665
P value summary	ns		P value summary	ns		P value summary	**		P value summary	ns
Significantly different (P < 0.05)?	No		Significantly different (P < 0.05)?	No		Significantly different (P < 0.05)?	Yes		Significantly different (P < 0.05)?	No
Data analyzed			Data analyzed			Data analyzed			Data analyzed
Sample size, column A	3		Sample size, column A	3		Sample size, column A	3		Sample size, column A	3
Sample size, column B	3		Sample size, column C	3		Sample size, column D	3		Sample size, column E	3

## Sheet: Fig 1C
DLD1	WT siControl			BRCA2KO siControl			BRCA2KO siMED12#1			BRCA2KO siMED12#2
No treatment	1	1	1	1	1	1	1	1	1	1	1	1
5 μM Cisplatin	0.498736	0.524589	0.620191	0.271296	0.300976	0.332763	0.518754	0.488425	0.446897	0.390913	0.501045	0.522157
10 μM Cisplatin	0.376317	0.413292	0.610355	0.155566	0.171284	0.290203	0.298169	0.283429	0.399983	0.327726	0.436695	0.500613
BRA2KO siMED12#1 vs BRCA2KO siControl								BRA2KO siMED12#2 vs BRCA2KO siControl
Two-way ANOVA	Ordinary							Two-way ANOVA	Ordinary
Alpha	0.05							Alpha	0.05
Source of Variation	% of total variation	P value	P value summary	Significant?				Source of Variation	% of total variation	P value	P value summary	Significant?
Interaction	1.341	0.0112	*	Yes				Interaction	2.09	0.0146	*	Yes
Row Factor	95.06	<0.0001	****	Yes				Row Factor	91.86	<0.0001	****	Yes
Column Factor	2.389	0.0004	***	Yes				Column Factor	4.006	0.0004	***	Yes
ANOVA table	SS	DF	MS	F (DFn, DFd)	P value			ANOVA table	SS	DF	MS	F (DFn, DFd)	P value
Interaction	0.02602	2	0.01301	F (2, 12) = 6.676	P=0.0112			Interaction	0.0388	2	0.0194	F (2, 12) = 6.135	P=0.0146
Row Factor	1.845	2	0.9224	F (2, 12) = 473.3	P<0.0001			Row Factor	1.705	2	0.8527	F (2, 12) = 269.7	P<0.0001
Column Factor	0.04637	1	0.04637	F (1, 12) = 23.79	P=0.0004			Column Factor	0.07438	1	0.07438	F (1, 12) = 23.52	P=0.0004
Residual	0.02339	12	0.001949					Residual	0.03794	12	0.003162
Difference between column means								Difference between column means
Mean of B2KO siControl	0.5025							Mean of B2KO siControl	0.5025
Mean of B2KO siMED12#1	0.604							Mean of B2KO siMED12#2	0.631
Difference between means	-0.1015							Difference between means	-0.1286
SE of difference	0.02081							SE of difference	0.02651
95% CI of difference	-0.1469 to -0.05616							95% CI of difference	-0.1863 to -0.07081
Data summary								Data summary
Number of columns (Column Factor)	2							Number of columns (Column Factor)	2
Number of rows (Row Factor)	3							Number of rows (Row Factor)	3
Number of values	18							Number of values	18

## Sheet: Fig 1D
RPE BRCA1KO	siControl			siMED12#1			siMED12#2			siMED13
No treatment	1	1	1	1	1	1	1	1	1	1	1	1
5 μM Olaparib	0.709773	1.00097	0.8887	0.974274	0.908553	0.926166	0.806871	0.96014	0.914401	0.733395	0.803798	0.618564
10 μM Olaparib	0.503834	0.641148	0.571275	0.903817	0.848431	0.81447	0.712937	0.872644	0.86459	0.64373	0.640716	0.430316
siMED12#1 vs siControl						siMED12#2 vs siControl						siMED13 vs siControl
Two-way ANOVA	Ordinary					Two-way ANOVA	Ordinary					Two-way ANOVA	Ordinary
Alpha	0.05					Alpha	0.05					Alpha	0.05
Source of Variation	% of total variation	P value	P value summary	Significant?		Source of Variation	% of total variation	P value	P value summary	Significant?		Source of Variation	% of total variation	P value	P value summary	Significant?
Interaction	14.86	0.0113	*	Yes		Interaction	11.81	0.047	*	Yes		Interaction	3.192	0.3063	ns	No
Row Factor	57.58	<0.0001	****	Yes		Row Factor	62.32	0.0001	***	Yes		Row Factor	80.55	<0.0001	****	Yes
Column Factor	14.17	0.0039	**	Yes		Column Factor	8.101	0.0375	*	Yes		Column Factor	1.612	0.2727	ns	No
ANOVA table	SS	DF	MS	F (DFn, DFd)		ANOVA table	SS	DF	MS	F (DFn, DFd)		ANOVA table	SS	DF	MS	F (DFn, DFd)	P value
Interaction	0.06544	2	0.03272	F (2, 12) = 6.661		Interaction	0.05391	2	0.02695	F (2, 12) = 3.987		Interaction	0.0218	2	0.0109	F (2, 12) = 1.308	P=0.3063
Row Factor	0.2536	2	0.1268	F (2, 12) = 25.81		Row Factor	0.2845	2	0.1423	F (2, 12) = 21.04		Row Factor	0.5501	2	0.2751	F (2, 12) = 33.01	P<0.0001
Column Factor	0.06242	1	0.06242	F (1, 12) = 12.71		Column Factor	0.03698	1	0.03698	F (1, 12) = 5.469		Column Factor	0.01101	1	0.01101	F (1, 12) = 1.321	P=0.2727
Residual	0.05895	12	0.004912			Residual	0.08114	12	0.006762			Residual	0.09999	12	0.008333
Difference between column means						Difference between column means						Difference between column means
Mean of siControl	0.8129					Mean of siControl	0.8129					Mean of siControl	0.8129
Mean of siMED12#1	0.9306					Mean of siMED12#2	0.9035					Mean of siMED13	0.7634
Difference between means	-0.1178					Difference between means	-0.09065					Difference between means	0.04946
SE of difference	0.03304					SE of difference	0.03876					SE of difference	0.04303
95% CI of difference	-0.1898 to -0.04579					95% CI of difference	-0.1751 to -0.006197					95% CI of difference	-0.04429 to 0.1432
Data summary						Data summary						Data summary
Number of columns (Column Factor)	2					Number of columns (Column Factor)	2					Number of columns (Column Factor)	2
Number of rows (Row Factor)	3					Number of rows (Row Factor)	3					Number of rows (Row Factor)	3
Number of values	18					Number of values	18					Number of values	18

## Sheet: Fig 1E
RPE BRCA1KO	siControl			siMED12#1			siMED12#2			siMED13
No treatment	1	1	1	1	1	1	1	1	1	1	1	1
5 μM Cisplatin	0.560483	0.623722	0.383386	0.703756	0.848012	0.657144	0.804128	0.992312	0.721038	0.505642	0.678219	0.385448
10 μM Cisplatin	0.25768	0.413448	0.221034	0.370788	0.705727	0.515546	0.510381	0.689177	0.626813	0.254121	0.446447	0.196022
siMED12#2 vs siControl							siMED13 vs siControl
Two-way ANOVA	Ordinary						Two-way ANOVA	Ordinary
Alpha	0.05						Alpha	0.05
Source of Variation	% of total variation	P value	P value summary	Significant?			Source of Variation	% of total variation	P value	P value summary	Significant?
Interaction	7.537	0.0199	*	Yes			Interaction	9.939e-05	>0.9999	ns	No
Row Factor	69.21	<0.0001	****	Yes			Row Factor	92.25	<0.0001	****	Yes
Column Factor	15.07	0.0005	***	Yes			Column Factor	0.0001255	0.9891	ns	No
ANOVA table	SS	DF	MS	F (DFn, DFd)	P value		ANOVA table	SS	DF	MS	F (DFn, DFd)	P value
Interaction	0.09863	2	0.04931	F (2, 12) = 5.529	P=0.0199		Interaction	1.661e-06	2	8.306e-07	F (2, 12) = 7.691e-005	P>0.9999
Row Factor	0.9057	2	0.4528	F (2, 12) = 50.77	P<0.0001		Row Factor	1.542	2	0.7708	F (2, 12) = 71.38	P<0.0001
Column Factor	0.1972	1	0.1972	F (1, 12) = 22.11	P=0.0005		Column Factor	2.098e-06	1	2.098e-06	F (1, 12) = 0.0001943	P=0.9891
Residual	0.107	12	0.008919				Residual	0.1296	12	0.0108
Difference between column means							Difference between column means
Mean of siControl	0.6066						Mean of siControl	0.6066
Mean of siMED12#2	0.816						Mean of siMED13	0.6073
Difference between means	-0.2093						Difference between means	-0.0006828
SE of difference	0.04452						SE of difference	0.04899
95% CI of difference	-0.3063 to -0.1123						95% CI of difference	-0.1074 to 0.1061
Data summary							Data summary
Number of columns (Column Factor)	2						Number of columns (Column Factor)	2
Number of rows (Row Factor)	3						Number of rows (Row Factor)	3
Number of values	18						Number of values	18

## Sheet: Fig 1F
RPE	RPE WT						RPE BRCA1KO
	siControl			siMED12#2			siControl			siMED12#2
No treatment	1	1	1	1	1	1	1	1	1	1	1	1
20 μM Cisplatin	3.91	4.89	3.84	2.23077	2.75	2.71	9.50562	11.05	9	4.07071	6.54	8.54
siControl BRCA1KO vs siControl WT			siMED12#2 BRA1KO vs siControl WT
Column C	siControl BRCA1KO		Column D	siMED12 #2 BRCA1KO
vs.	vs.		vs.	vs.
Column A	siControl WT		Column A	siControl WT
Unpaired t test			Unpaired t test
P value	0.0013		P value	0.1797
P value summary	**		P value summary	ns
Significantly different (P < 0.05)?	Yes		Significantly different (P < 0.05)?	No
One- or two-tailed P value?	Two-tailed		One- or two-tailed P value?	Two-tailed
t, df	t=8.014, df=4		t, df	t=1.624, df=4
How big is the difference?			How big is the difference?
Mean of column A	4.213		Mean of column A	4.213
Mean of column C	9.852		Mean of column D	6.384
Difference between means (C - A) ± SEM	5.639 ± 0.7036		Difference between means (D - A) ± SEM	2.170 ± 1.336
95% confidence interval	3.685 to 7.592		95% confidence interval	-1.540 to 5.880
R squared (eta squared)	0.9414		R squared (eta squared)	0.3974
F test to compare variances			F test to compare variances
F, DFn, Dfd	3.309, 2, 2		F, DFn, Dfd	14.54, 2, 2
P value	0.4641		P value	0.1287
P value summary	ns		P value summary	ns
Significantly different (P < 0.05)?	No		Significantly different (P < 0.05)?	No
Data analyzed			Data analyzed
Sample size, column A	3		Sample size, column A	3
Sample size, column C	3		Sample size, column D	3

## Sheet: Fig 1H
BRCA2 Mutant Ovarian Cancer	Time (Months)	High MED12 Expression	Low MED12 Expression	Moderate MED12 Expression			Comparison of Survival Curves
	4.27	0
	16.62	1					Log-rank (Mantel-Cox) test (recommended)
	29.96	0					Chi square	2.258
	43.89	1					df	2
	49.12	0					P value	0.3234
	67.94	0					P value summary	ns
	70.4	0					Are the survival curves sig different?	No
	71.42	0
	74.22	0					Logrank test for trend (recommended)
	91.33	0					Chi square	1.568
	28.68		0				df	1
	29.08		0				P value	0.2105
	34.96		1				P value summary	ns
	35.84		1				Sig. trend?	No
	36.7		0
	38.34		0				Gehan-Breslow-Wilcoxon test
	54.04		1				Chi square	2.488
	57.03		0				df	2
	58.12		1				P value	0.2883
	72.87		1				P value summary	ns
	87		1				Are the survival curves sig different?	No
	0.82			1
	7.82			0
	21.12			0
	21.78			1
	28.98			1
	31.14			1
	37.58			0
	71.06			0
	88.44			1
	116.04			0

## Sheet: Fig 1I
BRCA2 Mutant Bladder Cancer	Time ( Months)	High MED12 Expression	Low MED12 Expression	Moderate MED12 Expression			Comparison of Survival Curves
	2.14	1
	6.14	0					Log-rank (Mantel-Cox) test (recommended)
	8.15	1					Chi square	1.631
	13.47	0					df	2
	15.6	0					P value	0.4424
	19.81	0					P value summary	ns
	27.33	0					Are the survival curves sig different?	No
	32.95	0
	40.05	0					Logrank test for trend (recommended)
	64.03	0					Chi square	0.2163
	86.24	0					df	1
	94.22	0					P value	0.6419
	1.81		0				P value summary	ns
	2.23		0				Sig. trend?	No
	3.25		1
	4.24		0				Gehan-Breslow-Wilcoxon test
	9		1				Chi square	0.6188
	13.63		0				df	2
	18.82		0				P value	0.7339
	22.34		1				P value summary	ns
	25.56		1				Are the survival curves sig different?	No
	27.6		0
	41.72		1
	65.97		0
	125.39		0
	7.62			1
	11.79			0
	12.78			0
	12.84			1
	18.96			1
	25			0
	28.68			0
	29.53			0
	38.21			1
	38.96			0
	50.66			0
	53.25			0
	59.33			0

## Sheet: Fig 2A
	MED12

## Sheet: Fig 2B
HeLa	BRCA2KO			BRCA2KO MED12KO #1			BRCA2KO MED12KO #3			BRCA2KO MED12KO #5			BRCA2KO MED12KO #19
No treatment	100	100	100	100	100	100	100	100	100	100	100	100	100	100	100
3 μM Olaparib	1.52814	8.5902	4.36068	92.7273	58.0112	60.3728	44.2363	46.2674	64.0749	55.3151	63.4021	56.1304	79.6465	69.1602	81.2984
6 μM Olaparib	0	0	0	68.3333	23.314	20.0148	45.468	36.1198	34.6013	13.2773	18.5415	24.0582	54.3077	40.0676	44.6496
HeLa BRCA2KO vs HeLa BRCA2KO MED12KO #1								HeLa BRCA2KO vs HeLa BRCA2KO MED12KO #3								HeLa BRCA2KO vs HeLa BRCA2KO MED12KO #5								HeLa BRCA2KO vs HeLa BRCA2KO MED12KO #19
Two-way ANOVA	Ordinary							Two-way ANOVA	Ordinary							Two-way ANOVA	Ordinary							Two-way ANOVA	Ordinary
Alpha	0.05							Alpha	0.05							Alpha	0.05							Alpha	0.05
Source of Variation	% of total variation	P value	P value summary	Significant?				Source of Variation	% of total variation	P value	P value summary	Significant?				Source of Variation	% of total variation	P value	P value summary	Significant?				Source of Variation	% of total variation	P value	P value summary	Significant?
Interaction	9.97	0.0046	**	Yes				Interaction	6.383	<0.0001	****	Yes				Interaction	6.96	<0.0001	****	Yes				Interaction	13	<0.0001	****	Yes
Row Factor	66.92	<0.0001	****	Yes				Row Factor	80.04	<0.0001	****	Yes				Row Factor	84.47	<0.0001	****	Yes				Row Factor	63.47	<0.0001	****	Yes
Column Factor	16.24	0.0002	***	Yes				Column Factor	12.44	<0.0001	****	Yes				Column Factor	8.186	<0.0001	****	Yes				Column Factor	22.81	<0.0001	****	Yes
ANOVA table	SS	DF	MS	F (DFn, DFd)	P value			ANOVA table	SS	DF	MS	F (DFn, DFd)	P value			ANOVA table	SS	DF	MS	F (DFn, DFd)	P value			ANOVA table	SS	DF	MS	F (DFn, DFd)	P value
Interaction	3242	2	1621	F (2, 12) = 8.702	P=0.0046			Interaction	1872	2	936.1	F (2, 12) = 33.75	P<0.0001			Interaction	2209	2	1104	F (2, 12) = 107.7	P<0.0001			Interaction	3983	2	1991	F (2, 12) = 109.8	P<0.0001
Row Factor	21758	2	10879	F (2, 12) = 58.40	P<0.0001			Row Factor	23477	2	11738	F (2, 12) = 423.3	P<0.0001			Row Factor	26807	2	13404	F (2, 12) = 1307	P<0.0001			Row Factor	19442	2	9721	F (2, 12) = 536.0	P<0.0001
Column Factor	5280	1	5280	F (1, 12) = 28.35	P=0.0002			Column Factor	3649	1	3649	F (1, 12) = 131.6	P<0.0001			Column Factor	2598	1	2598	F (1, 12) = 253.4	P<0.0001			Column Factor	6988	1	6988	F (1, 12) = 385.3	P<0.0001
Residual	2235	12	186.3					Residual	332.8	12	27.73					Residual	123	12	10.25					Residual	217.6	12	18.14
Difference between column means								Difference between column means								Difference between column means								Difference between column means
Mean of HeLa BRCA2KO	34.94							Mean of HeLa BRCA2KO	34.94							Mean of HeLa BRCA2KO	34.94							Mean of HeLa BRCA2KO	34.94
Mean of HeLa BRCA2KO MED12KO #1	69.2							Mean of HeLa BRCA2KO MED12KO #3	63.42							Mean of HeLa BRCA2KO MED12KO #5	58.97							Mean of HeLa BRCA2KO MED12KO #19	74.35
Difference between means	-34.25							Difference between means	-28.48							Difference between means	-24.03							Difference between means	-39.41
SE of difference	6.434							SE of difference	2.482							SE of difference	1.509							SE of difference	2.007
95% CI of difference	-48.27 to -20.24							95% CI of difference	-33.89 to -23.07							95% CI of difference	-27.32 to -20.74							95% CI of difference	-43.78 to -35.03
Data summary								Data summary								Data summary								Data summary
Number of columns (Column Factor)	2							Number of columns (Column Factor)	2							Number of columns (Column Factor)	2							Number of columns (Column Factor)	2
Number of rows (Row Factor)	3							Number of rows (Row Factor)	3							Number of rows (Row Factor)	3							Number of rows (Row Factor)	3
Number of values	18							Number of values	18							Number of values	18							Number of values	18

[truncated: 74 more sheets: Fig 2C, Fig 2D, Fig 2E, Fig 3A, Fig 3B, Fig 3C, Fig 3D, Fig 3E, Fig 4A, Fig 4B, Fig 4C, Fig 4D, Fig 4E, Fig 4F, Fig 5A, Fig 5B, Fig 5C, Fig 5D, Fig 6A, Fig 6D …]
